# Supplementary material for: Oxygen-Vacancy-Rich TiO2 Nanosheets with High Stability for Efficient Photocatalytic Cr(VI) Reduction
Source: Nanomaterials (Basel). 2026 Jul 7;16(13):832. doi: 10.3390/nano16130832 (PMC13363494; doi:10.3390/nano16130832)
Supplement: Supplementary file 1 [file nanomaterials-16-00832-s001.zip]

Archive with 1 entries (1 files):
- nanomaterials-4395823-supplementary.pdf
